# Supplementary material for: Artificial Light at Night Affects Emergence from a Refuge and Space Use in Guppies
Source: Sci Rep. 2018 Sep 20;8:14131. doi: 10.1038/s41598-018-32466-3 (PMC6147999; doi:10.1038/s41598-018-32466-3)
Supplement: Supplementary file 2 — Dataset 1 [file 41598_2018_32466_MOESM2_ESM.xlsx]

## Sheet: Data
fish.identity	sex	size	trial	tank	treatment	emergence.time	activity	decision.time	side.companions	side.chosen	decision.correct	time.with.companions	time.with.companions.binary	edge.time.perc
1	male	16.7	1	1	Bright	NA	NA	147	right	left	0	NA	NA	NA
1	male	16.7	2	1	Bright	3	4.38208	95	right	right	1	60	1	14.4654
1	male	16.7	3	1	Bright	3	2.69589	109	right	left	0	60	1	3.44828
1	male	16.7	4	1	Bright	7	2.63363	86	right	right	1	13	0	12.1801
1	male	16.7	5	1	Bright	6	2.76688	77	right	left	0	28	0	18.6207
1	male	16.7	6	1	Bright	32	1.98115	129	right	left	0	60	1	19.802
1	male	16.7	7	1	Bright	3	2.17401	134	right	right	1	60	1	0
1	male	16.7	8	1	Bright	4	2.01493	101	right	right	1	29	0	3.52113
1	male	16.7	9	1	Bright	2	1.60404	137	right	right	1	25	0	0
1	male	16.7	10	1	Bright	11	2.24858	85	right	left	0	22	0	31.4035
2	female	21.6	1	1	Bright	10	4.07712	77	right	left	0	NA	NA	10.8696
2	female	21.6	2	1	Bright	1	4.09224	12	right	right	1	47	0	13.3333
2	female	21.6	3	1	Bright	19	2.95358	41	right	left	0	57	0	32.4324
2	female	21.6	4	1	Bright	3	2.34232	51	right	right	1	60	1	5.30303
2	female	21.6	5	1	Bright	8	2.07554	58	right	right	1	59	0	13.3803
2	female	21.6	6	1	Bright	5	2.75628	61	right	right	1	60	1	15.7143
2	female	21.6	7	1	Bright	7	2.68514	67	right	right	1	35	0	22.2028
2	female	21.6	8	1	Bright	3	4.23443	43	right	left	0	45	0	24.1877
2	female	21.6	9	1	Bright	19	2.67223	78	right	right	1	60	1	14.4579
2	female	21.6	10	1	Bright	4	2.8513	73	right	right	1	60	1	4.96014
3	female	23.8133	1	1	Bright	69	2.30649	85	right	right	1	60	1	6.20689
3	female	23.8133	2	1	Bright	186	1.41253	102	right	right	1	60	1	8.10811
3	female	23.8133	3	1	Bright	106	2.78604	113	right	right	1	60	1	8.78379
3	female	23.8133	4	1	Bright	29	3.30669	89	right	right	1	60	1	10.7843
3	female	23.8133	5	1	Bright	15	3.75895	71	right	right	1	17	0	7.94297
3	female	23.8133	6	1	Bright	29	3.39803	51	right	right	1	36	0	16.129
3	female	23.8133	7	1	Bright	45	4.79341	73	right	right	1	60	1	13.8493
3	female	23.8133	8	1	Bright	76	3.38312	38	right	right	1	17	0	11.4583
3	female	23.8133	9	1	Bright	56	3.83628	47	right	right	1	60	1	9.63856
3	female	23.8133	10	1	Bright	407	3.39184	76	right	right	1	10	0	21.3793
5	male	17.8	1	1	Bright	47	2.22582	67	right	right	1	60	1	1.36986
5	male	17.8	2	1	Bright	19	2.55393	53	right	left	0	60	1	7.35294
5	male	17.8	3	1	Bright	117	3.55214	72	right	right	1	60	1	17.8082
5	male	17.8	4	1	Bright	40	3.1453	61	right	right	1	60	1	15.5556
5	male	17.8	5	1	Bright	47	3.32021	101	right	right	1	60	1	9.85916
5	male	17.8	6	1	Bright	97	1.80994	205	right	right	1	60	1	0
5	male	17.8	7	1	Bright	31	2.45033	126	right	left	0	60	1	10.5556
5	male	17.8	8	1	Bright	35	2.78047	50	right	right	1	60	1	13.4615
5	male	17.8	9	1	Bright	32	2.69214	135	right	right	1	60	1	8.85827
5	male	17.8	10	1	Bright	13	2.71143	196	right	left	0	39	0	2.5641
6	male	17.1419	1	1	Bright	16	3.84269	105	right	right	1	60	1	13.2867
6	male	17.1419	2	1	Bright	20	2.97382	60	right	right	1	60	1	18.8811
6	male	17.1419	3	1	Bright	102	2.7073	24	right	right	1	60	1	23.4043
6	male	17.1419	4	1	Bright	27	3.48093	50	right	right	1	60	1	6.66667
6	male	17.1419	5	1	Bright	6	3.46856	244	right	left	0	60	1	9.0909
6	male	17.1419	6	1	Bright	21	2.83589	111	right	left	0	0	0	20
6	male	17.1419	7	1	Bright	55	2.75823	28	right	right	1	46	0	15.6863
6	male	17.1419	8	1	Bright	2	2.79478	13	right	right	1	20	0	20
6	male	17.1419	9	1	Bright	19	2.73086	167	right	left	0	60	1	6.89655
6	male	17.1419	10	1	Bright	2	3.77794	65	right	right	1	60	1	13.5135
7	female	31	1	1	Bright	37	3.83012	48	right	right	1	60	1	16.6666
7	female	31	2	1	Bright	17	3.29847	55	right	right	1	52	0	11.2676
7	female	31	3	1	Bright	16	2.44677	60	right	right	1	31	0	2.22222
7	female	31	4	1	Bright	88	2.16321	291	right	left	0	0	0	0.699301
7	female	31	5	1	Bright	247	1.43904	198	right	right	1	60	1	4.5977
7	female	31	6	1	Bright	154	1.23315	111	right	right	1	60	1	4.4586
7	female	31	7	1	Bright	132	1.64411	72	right	right	1	60	1	4.34783
7	female	31	8	1	Bright	359	1.92096	188	right	right	1	60	1	12.749
7	female	31	9	1	Bright	143	1.75135	31	right	right	1	60	1	15.6863
7	female	31	10	1	Bright	104	0.96204	70	right	right	1	19	0	7.69231
8	male	15.7	1	4	Control	5	2.88429	6	left	left	1	22	0	33.9286
8	male	15.7	2	4	Control	11	2.05894	166	left	right	0	60	1	23.8289
8	male	15.7	3	4	Control	15	2.36662	172	left	right	0	38	0	30.2538
8	male	15.7	4	4	Control	4	2.33625	31	left	right	0	60	1	13.6691
8	male	15.7	5	4	Control	52	1.27198	149	left	right	0	60	1	10.101
8	male	15.7	6	4	Control	23	1.29649	45	left	left	1	7	0	29.2308
8	male	15.7	7	4	Control	18	1.4424	514	left	left	1	9	0	18.5714
8	male	15.7	8	4	Control	19	1.57285	407	left	right	0	53	0	6.84932
8	male	15.7	9	4	Control	364	1.79226	333	left	right	0	0	0	25.5172
8	male	15.7	10	4	Control	233	1.73809	135	left	right	0	42	0	24.762
10	male	15.2	1	4	Control	13	3.3381	68	left	right	0	60	1	18.75
10	male	15.2	2	4	Control	5	4.71951	71	left	left	1	60	1	25
10	male	15.2	3	4	Control	100	2.96345	250	left	right	0	60	1	26.8966
10	male	15.2	4	4	Control	26	2.35504	71	left	right	0	60	1	6.29371
10	male	15.2	5	4	Control	95	2.74376	258	left	left	1	49	0	17.3611
10	male	15.2	6	4	Control	33	2.63257	159	left	right	0	60	1	25.8741
10	male	15.2	7	4	Control	74	3.42676	332	left	left	1	60	1	25.0965
10	male	15.2	8	4	Control	38	1.2124	164	left	left	1	20	0	0
10	male	15.2	9	4	Control	46	2.77974	235	left	left	1	60	1	19.5804
10	male	15.2	10	4	Control	21	3.03105	126	left	left	1	60	1	20.4225
11	male	18.7	1	4	Control	179	1.72068	44	left	right	0	60	1	3.6036
11	male	18.7	2	4	Control	202	1.49114	111	left	right	0	60	1	51.773
11	male	18.7	3	4	Control	191	2.24598	169	left	right	0	0	0	16.1905
11	male	18.7	4	4	Control	234	1.63571	68	left	right	0	60	1	6.41711
11	male	18.7	5	4	Control	184	2.02998	117	left	right	0	0	0	34.3444
11	male	18.7	6	4	Control	268	1.67936	111	left	right	0	0	0	18.868
11	male	18.7	7	4	Control	375	NA	600	left	NA	NA	NA	NA	36.8528
11	male	18.7	8	4	Control	407	0.734499	600	left	NA	NA	NA	NA	22.1683
11	male	18.7	9	4	Control	429	1.04597	600	left	NA	NA	NA	NA	28.4345
11	male	18.7	10	4	Control	452	1.19726	600	left	NA	NA	NA	NA	31.2057
12	female	20.7	1	4	Control	405	NA	26	left	right	0	60	1	10.8434
12	female	20.7	2	4	Control	143	3.55651	22	left	right	0	43	0	48.1132
12	female	20.7	3	4	Control	177	3.25962	38	left	left	1	60	1	13.3333
12	female	20.7	4	4	Control	200	2.80655	13	left	left	1	60	1	14.2857
12	female	20.7	5	4	Control	154	3.59401	56	left	left	1	47	0	43.1818
12	female	20.7	6	4	Control	184	3.75273	10	left	left	1	13	0	32.8571
12	female	20.7	7	4	Control	396	4.07576	35	left	left	1	60	1	32.1678
12	female	20.7	8	4	Control	264	4.36393	21	left	right	0	24	0	4.92958
12	female	20.7	9	4	Control	348	5.93077	6	left	right	0	60	1	65.5172
12	female	20.7	10	4	Control	458	4.67143	11	left	left	1	60	1	62.5
13	female	22.6	1	4	Control	77	1.73651	140	left	left	1	60	1	15.5279
13	female	22.6	2	4	Control	18	4.00196	128	left	right	0	20	0	6.29371
13	female	22.6	3	4	Control	53	2.42937	115	left	right	0	3	0	28.3334
13	female	22.6	4	4	Control	116	3.01432	113	left	right	0	55	0	5.94901
13	female	22.6	5	4	Control	380	4.8247	10	left	right	0	60	1	50
13	female	22.6	6	4	Control	126	3.05882	600	left	NA	NA	NA	NA	2.06897
13	female	22.6	7	4	Control	198	3.3698	600	left	NA	NA	NA	NA	4.8951
13	female	22.6	8	4	Control	318	4.26854	245	left	right	0	60	1	13.3803
13	female	22.6	9	4	Control	283	3.35871	60	left	left	1	60	1	13.7124
13	female	22.6	10	4	Control	114	2.98678	30	left	right	0	60	1	21.7236
14	female	19.8	1	4	Control	21	2.9942	52	left	right	0	60	1	36.8664
14	female	19.8	2	4	Control	8	2.90263	19	left	left	1	26	0	28.5714
14	female	19.8	3	4	Control	10	2.91772	17	left	left	1	42	0	15.1515
14	female	19.8	4	4	Control	14	2.55579	41	left	left	1	60	1	30.6931
14	female	19.8	5	4	Control	40	1.72575	125	left	right	0	60	1	21.4925
14	female	19.8	6	4	Control	161	3.07272	65	left	right	0	60	1	17.1698
14	female	19.8	7	4	Control	117	2.19065	166	left	left	1	60	1	0
14	female	19.8	8	4	Control	128	3.04857	51	left	right	0	60	1	24.6297
14	female	19.8	9	4	Control	128	3.3398	148	left	left	1	60	1	22.2222
14	female	19.8	10	4	Control	23	2.25678	113	left	right	0	23	0	21.1268
15	female	29.9	1	4	Control	480	1.10436	130	left	right	0	60	1	51.3333
15	female	29.9	2	4	Control	382	3.09676	56	left	right	0	60	1	9.8
15	female	29.9	3	4	Control	469	3.0115	59	left	right	0	60	1	1.43541
15	female	29.9	4	4	Control	480	4.30096	14	left	left	1	60	1	76.923
15	female	29.9	5	4	Control	348	2.94077	111	left	right	0	60	1	5.67376
15	female	29.9	6	4	Control	397	2.89019	251	left	right	0	60	1	6.99301
15	female	29.9	7	4	Control	339	0.118237	600	left	NA	NA	NA	NA	19.1011
15	female	29.9	8	4	Control	328	3.65724	23	left	left	1	0	0	24.821
15	female	29.9	9	4	Control	409	4.10282	34	left	left	1	60	1	29.6
15	female	29.9	10	4	Control	286	3.54132	45	left	right	0	0	0	4.1958
16	male	19.6	1	7	Dim	6	2.73085	85	right	left	0	60	1	0
16	male	19.6	2	7	Dim	7	2.06791	48	right	left	0	60	1	39.4161
16	male	19.6	3	7	Dim	18	1.60138	67	right	left	0	60	1	8.06452
16	male	19.6	4	7	Dim	3	1.9003	61	right	left	0	60	1	14.5315
16	male	19.6	5	7	Dim	7	1.43987	39	right	left	0	60	1	8.21918
16	male	19.6	6	7	Dim	4	1.16166	152	right	right	1	60	1	4.58716
16	male	19.6	7	7	Dim	50	0.63541	75	right	left	0	60	1	12.1019
16	male	19.6	8	7	Dim	2	1.46374	189	right	left	0	60	1	0
16	male	19.6	9	7	Dim	3	0.495055	166	right	left	0	60	1	0.724638
16	male	19.6	10	7	Dim	19	0.762206	58	right	left	0	29	0	0
17	male	16.8	1	7	Dim	8	2.71192	87	right	left	0	60	1	4.79452
17	male	16.8	2	7	Dim	29	3.02455	70	right	left	0	60	1	5.63381
17	male	16.8	3	7	Dim	39	1.54981	120	right	left	0	60	1	0
17	male	16.8	4	7	Dim	6	2.8688	79	right	left	0	60	1	8.72483
17	male	16.8	5	7	Dim	3	1.99456	62	right	left	0	60	1	15.6191
17	male	16.8	6	7	Dim	37	1.2443	130	right	right	1	60	1	4.86111
17	male	16.8	7	7	Dim	17	1.80841	107	right	right	1	41	0	4.92958
17	male	16.8	8	7	Dim	136	1.75128	100	right	right	1	60	1	9.09091
17	male	16.8	9	7	Dim	23	2.06141	87	right	left	0	60	1	0
17	male	16.8	10	7	Dim	42	1.89058	36	right	right	1	60	1	11.2245
18	female	21.6	1	7	Dim	51	4.44874	37	right	right	1	60	1	9.95475
18	female	21.6	2	7	Dim	27	2.99853	41	right	right	1	26	0	27
18	female	21.6	3	7	Dim	73	4.59448	58	right	left	0	60	1	12.6904
18	female	21.6	4	7	Dim	11	3.90645	68	right	right	1	20	0	9.02778
18	female	21.6	5	7	Dim	132	3.69827	71	right	right	1	60	1	7.63889
18	female	21.6	6	7	Dim	136	1.94819	85	right	right	1	13	0	6.38298
18	female	21.6	7	7	Dim	68	2.28959	40	right	left	0	60	1	15.5555
18	female	21.6	8	7	Dim	79	2.66046	119	right	left	0	43	0	9.40439
18	female	21.6	9	7	Dim	115	3.34927	88	right	right	1	24	0	22.5989
18	female	21.6	10	7	Dim	203	2.77916	148	right	left	0	41	0	21.4285
19	female	23.3	1	7	Dim	72	1.96915	25	right	right	1	37	0	15.2381
19	female	23.3	2	7	Dim	65	2.30766	24	right	right	1	60	1	22.6415
19	female	23.3	3	7	Dim	119	1.71522	95	right	left	0	60	1	21.5278
19	female	23.3	4	7	Dim	34	2.02497	17	right	right	1	60	1	8
19	female	23.3	5	7	Dim	160	3.06972	29	right	left	0	38	0	34.5455
19	female	23.3	6	7	Dim	139	2.05885	150	right	right	1	60	1	4.41176
19	female	23.3	7	7	Dim	32	2.80022	50	right	right	1	13	0	27.0115
19	female	23.3	8	7	Dim	98	2.5398	153	right	right	1	60	1	51.7241
19	female	23.3	9	7	Dim	77	3.77554	38	right	right	1	60	1	20.2797
19	female	23.3	10	7	Dim	475	1.05986	18	right	left	0	60	1	22.5182
20	male	19	1	7	Dim	166	1.69374	135	right	left	0	8	0	13.6752
20	male	19	2	7	Dim	233	1.47333	318	right	right	1	15	0	3.4965
20	male	19	3	7	Dim	480	2.19077	459	right	left	0	0	0	11.0345
20	male	19	4	7	Dim	480	1.09551	458	right	right	1	2	0	1.37931
20	male	19	5	7	Dim	480	NA	600	right	NA	NA	NA	NA	98.6207
20	male	19	6	7	Dim	480	1.1225	510	right	left	0	0	0	22.8571
20	male	19	7	7	Dim	480	0.449401	302	right	right	1	30	0	90.5018
20	male	19	8	7	Dim	480	NA	600	right	NA	NA	NA	NA	96.5035
20	male	19	9	7	Dim	439	0.961406	157	right	left	0	0	0	35.7143
20	male	19	10	7	Dim	238	0.106807	350	right	left	0	0	0	0
21	female	24.1	1	7	Dim	2	2.16556	126	right	right	1	60	1	0.645755
21	female	24.1	2	7	Dim	4	2.18598	57	right	left	0	60	1	0
21	female	24.1	3	7	Dim	5	1.66208	68	right	left	0	60	1	3.47222
21	female	24.1	4	7	Dim	4	1.78239	21	right	right	1	60	1	10.4167
21	female	24.1	5	7	Dim	38	1.27593	117	right	right	1	60	1	0
21	female	24.1	6	7	Dim	12	1.26439	600	right	NA	NA	NA	NA	0
21	female	24.1	7	7	Dim	31	1.39186	78	right	left	0	9	0	0.694444
21	female	24.1	8	7	Dim	11	1.40187	165	right	left	0	0	0	8.2353
21	female	24.1	9	7	Dim	11	2.1543	93	right	left	0	60	1	10.998
21	female	24.1	10	7	Dim	28	1.92609	196	right	left	0	12	0	19.8582
22	male	15.3	1	7	Dim	243	2.23373	17	right	right	1	60	1	10.2041
22	male	15.3	2	7	Dim	20	9.37235	18	right	right	1	60	1	12.5
22	male	15.3	3	7	Dim	8	3.06996	12	right	left	0	60	1	35.4167
22	male	15.3	4	7	Dim	27	3.26882	12	right	right	1	60	1	16.6667
22	male	15.3	5	7	Dim	25	3.00258	55	right	left	0	60	1	14.5833
22	male	15.3	6	7	Dim	29	3.17576	25	right	right	1	60	1	4.19162
22	male	15.3	7	7	Dim	23	2.68944	53	right	right	1	60	1	7.03125
22	male	15.3	8	7	Dim	21	2.05265	19	right	left	0	60	1	38.6318
22	male	15.3	9	7	Dim	42	2.85028	34	right	right	1	60	1	12.4031
22	male	15.3	10	7	Dim	87	2.75057	19	right	right	1	60	1	10.8696
23	female	28.8	1	7	Dim	79	3.78827	42	right	right	1	60	1	13.4715
23	female	28.8	2	7	Dim	114	3.05832	22	right	left	0	60	1	10.9091
23	female	28.8	3	7	Dim	240	4.0561	38	right	right	1	10	0	28.3582
23	female	28.8	4	7	Dim	104	3.47961	32	right	right	1	53	0	13.5922
23	female	28.8	5	7	Dim	445	1.52165	108	right	left	0	60	1	27.4809
23	female	28.8	6	7	Dim	355	NA	13	right	left	0	60	1	35.9649
23	female	28.8	7	7	Dim	480	3.89416	38	right	left	0	7	0	35.4838
23	female	28.8	8	7	Dim	420	3.76701	22	right	left	0	23	0	38
23	female	28.8	9	7	Dim	131	3.84141	13	right	left	0	19	0	38.7097
23	female	28.8	10	7	Dim	291	3.72591	54	right	left	0	60	1	14.0217
24	female	23.8133	1	2	Bright	20	6.47236	52	left	right	0	60	1	18.6138
24	female	23.8133	2	2	Bright	2	7.78313	50	left	left	1	60	1	19.7916
24	female	23.8133	3	2	Bright	6	7.63222	47	left	right	0	13	0	24.3056
24	female	23.8133	4	2	Bright	6	7.69931	17	left	right	0	21	0	48
24	female	23.8133	5	2	Bright	2	8.61874	37	left	left	1	60	1	28.9474
24	female	23.8133	6	2	Bright	7	6.88234	32	left	right	0	19	0	38.6667
24	female	23.8133	7	2	Bright	11	3.68787	19	left	right	0	60	1	41.6667
24	female	23.8133	8	2	Bright	3	4.452	22	left	right	0	27	0	30.814
24	female	23.8133	9	2	Bright	9	4.55154	36	left	right	0	34	0	31.5068
24	female	23.8133	10	2	Bright	6	4.61871	35	left	right	0	30	0	38.806
25	female	21.1	1	2	Bright	15	3.36823	59	left	left	1	60	1	2.15827
25	female	21.1	2	2	Bright	19	3.34494	86	left	left	1	60	1	10.8014
25	female	21.1	3	2	Bright	25	2.81831	55	left	left	1	42	0	9.894
25	female	21.1	4	2	Bright	25	4.03606	84	left	left	1	60	1	13.2867
25	female	21.1	5	2	Bright	38	3.66867	72	left	right	0	26	0	4.16667
25	female	21.1	6	2	Bright	119	3.09768	43	left	right	0	60	1	42.6356
25	female	21.1	7	2	Bright	63	2.76683	136	left	left	1	60	1	11.2676
25	female	21.1	8	2	Bright	151	1.65022	190	left	left	1	60	1	3.33333
25	female	21.1	9	2	Bright	43	2.57607	79	left	left	1	60	1	16.7832
25	female	21.1	10	2	Bright	70	3.02913	51	left	left	1	38	0	22.0183
26	male	18.3	1	2	Bright	19	2.54776	29	left	left	1	60	1	28.7695
26	male	18.3	2	2	Bright	21	4.63882	65	left	right	0	60	1	27.972
26	male	18.3	3	2	Bright	64	1.86571	37	left	right	0	60	1	9.72222
26	male	18.3	4	2	Bright	4	2.63727	42	left	right	0	60	1	29.8828
26	male	18.3	5	2	Bright	10	4.64263	39	left	right	0	60	1	5.55556
26	male	18.3	6	2	Bright	14	2.78851	26	left	right	0	60	1	22.3214
26	male	18.3	7	2	Bright	9	2.11017	93	left	right	0	60	1	2.92683
26	male	18.3	8	2	Bright	2	2.44639	20	left	left	1	60	1	69.0722
26	male	18.3	9	2	Bright	27	2.56989	75	left	right	0	60	1	4.02299
26	male	18.3	10	2	Bright	23	2.77781	32	left	right	0	60	1	35.6164
27	male	16.3	1	2	Bright	65	2.07797	104	left	left	1	60	1	5.26316
27	male	16.3	2	2	Bright	11	2.96973	81	left	left	1	60	1	20.2357
27	male	16.3	3	2	Bright	26	3.17483	183	left	left	1	19	0	1.74672
27	male	16.3	4	2	Bright	8	1.8924	39	left	right	0	49	0	13.1603
27	male	16.3	5	2	Bright	3	3.00257	98	left	right	0	24	0	4.10959
27	male	16.3	6	2	Bright	4	3.01881	20	left	right	0	17	0	36
27	male	16.3	7	2	Bright	3	2.31066	83	left	left	1	60	1	0.694444
27	male	16.3	8	2	Bright	2	4.43604	36	left	right	0	60	1	29.6552
27	male	16.3	9	2	Bright	7	2.41981	12	left	right	0	18	0	3.32765
27	male	16.3	10	2	Bright	4	3.37166	14	left	right	0	8	0	71.9424
28	male	15.7	1	2	Bright	13	2.90082	77	left	right	0	60	1	11.7241
28	male	15.7	2	2	Bright	10	6.1997	81	left	right	0	60	1	28.5463
28	male	15.7	3	2	Bright	21	2.36014	48	left	left	1	60	1	12.1495
28	male	15.7	4	2	Bright	4	4.28102	77	left	right	0	4	0	19.3104
28	male	15.7	5	2	Bright	15	3.35745	148	left	left	1	60	1	2.11268
28	male	15.7	6	2	Bright	9	2.08862	83	left	left	1	60	1	5.55556
28	male	15.7	7	2	Bright	9	1.89175	77	left	left	1	60	1	6.74158
28	male	15.7	8	2	Bright	28	3.42	53	left	right	0	60	1	8.12325
28	male	15.7	9	2	Bright	52	2.99125	44	left	left	1	60	1	9.05512
28	male	15.7	10	2	Bright	5	3.66046	50	left	right	0	60	1	8.4375
29	female	23.8133	1	2	Bright	116	1.02495	30	left	right	0	60	1	6.40569
29	female	23.8133	2	2	Bright	30	1.93868	78	left	right	0	60	1	13.1944
29	female	23.8133	3	2	Bright	24	3.1978	102	left	right	0	60	1	15.6028
29	female	23.8133	4	2	Bright	27	2.98742	83	left	right	0	17	0	19.0863
29	female	23.8133	5	2	Bright	72	2.86539	21	left	right	0	27	0	24.9027
29	female	23.8133	6	2	Bright	38	2.18701	90	left	right	0	60	1	4.66667
29	female	23.8133	7	2	Bright	87	1.82212	20	left	right	0	60	1	41.0256
29	female	23.8133	8	2	Bright	65	1.89704	151	left	right	0	60	1	23.6111
29	female	23.8133	9	2	Bright	29	1.93128	104	left	right	0	60	1	7.92079
29	female	23.8133	10	2	Bright	45	2.84762	560	left	right	0	0	0	13.8889
31	female	23.7	1	2	Bright	15	4.4572	26	left	left	1	16	0	13.8015
31	female	23.7	2	2	Bright	15	4.49357	48	left	right	0	7	0	23.2395
31	female	23.7	3	2	Bright	12	5.65933	55	left	right	0	20	0	7.06107
31	female	23.7	4	2	Bright	13	5.39903	38	left	right	0	21	0	14.2857
31	female	23.7	5	2	Bright	11	8.72525	108	left	right	0	60	1	0
31	female	23.7	6	2	Bright	7	4.91335	51	left	left	1	14	0	12.2642
31	female	23.7	7	2	Bright	11	6.11592	37	left	right	0	19	0	21.7687
31	female	23.7	8	2	Bright	13	2.67519	90	left	right	0	27	0	2.48227
31	female	23.7	9	2	Bright	4	5.66646	37	left	right	0	12	0	22.4422
31	female	23.7	10	2	Bright	17	5.37495	75	left	right	0	60	1	9.58904
32	male	17.1419	1	2	Bright	17	3.82928	61	left	left	1	60	1	25.8741
32	male	17.1419	2	2	Bright	18	3.39992	30	left	left	1	60	1	24.6575
32	male	17.1419	3	2	Bright	21	4.37067	84	left	left	1	60	1	24.6575
32	male	17.1419	4	2	Bright	52	2.31621	181	left	left	1	60	1	7.58621
32	male	17.1419	5	2	Bright	29	4.29202	68	left	left	1	60	1	16.3793
32	male	17.1419	6	2	Bright	16	3.89685	101	left	right	0	60	1	18.4071
32	male	17.1419	7	2	Bright	29	3.63563	111	left	left	1	16	0	6.16438
32	male	17.1419	8	2	Bright	12	2.28976	163	left	right	0	60	1	10.274
32	male	17.1419	9	2	Bright	23	3.49145	57	left	left	1	60	1	32.2581
32	male	17.1419	10	2	Bright	8	3.66521	50	left	left	1	14	0	13.9013
33	female	23.8133	1	2	Bright	21	3.68211	79	left	left	1	37	0	21.9178
33	female	23.8133	2	2	Bright	27	4.09832	72	left	right	0	60	1	31.4057
33	female	23.8133	3	2	Bright	17	3.02996	48	left	left	1	60	1	16.1017
33	female	23.8133	4	2	Bright	31	3.62474	40	left	left	1	32	0	8
33	female	23.8133	5	2	Bright	17	2.93163	43	left	right	0	60	1	25.6945
33	female	23.8133	6	2	Bright	76	2.14991	93	left	left	1	60	1	7.04225
33	female	23.8133	7	2	Bright	154	2.8449	113	left	right	0	60	1	21.7861
33	female	23.8133	8	2	Bright	32	2.26106	172	left	left	1	60	1	13.2075
33	female	23.8133	9	2	Bright	49	3.77134	62	left	right	0	9	0	33.6135
33	female	23.8133	10	2	Bright	107	3.92542	21	left	right	0	12	0	29.0541
34	female	22.3	1	5	Control	332	3.11737	139	right	left	0	60	1	12.0567
34	female	22.3	2	5	Control	222	3.76325	103	right	left	0	60	1	25.2632
34	female	22.3	3	5	Control	295	4.22543	65	right	right	1	24	0	17.9894
34	female	22.3	4	5	Control	222	3.87667	119	right	right	1	60	1	16.5927
34	female	22.3	5	5	Control	150	4.62559	86	right	left	0	21	0	21.6783
34	female	22.3	6	5	Control	187	3.43604	223	right	left	0	60	1	25
34	female	22.3	7	5	Control	317	3.14352	20	right	right	1	23	0	19.7802
34	female	22.3	8	5	Control	310	2.27553	48	right	left	0	60	1	14.9039
34	female	22.3	9	5	Control	332	3.31106	75	right	right	1	9	0	41.9753
34	female	22.3	10	5	Control	352	4.46388	10	right	left	0	60	1	95.7983
35	male	15.6	1	5	Control	232	2.46096	310	right	right	1	60	1	12.5
35	male	15.6	2	5	Control	71	2.65386	185	right	right	1	60	1	28.3001
35	male	15.6	3	5	Control	82	2.57584	152	right	right	1	60	1	26.5734
35	male	15.6	4	5	Control	49	2.83832	100	right	right	1	60	1	21.7544
35	male	15.6	5	5	Control	238	1.5475	600	right	NA	NA	NA	NA	28.8733
35	male	15.6	6	5	Control	103	2.49984	71	right	right	1	60	1	26.7123
35	male	15.6	7	5	Control	245	2.06086	162	right	right	1	60	1	33.3333
35	male	15.6	8	5	Control	97	2.84134	62	right	right	1	60	1	25.3623
35	male	15.6	9	5	Control	147	3.98011	148	right	right	1	60	1	19.5312
35	male	15.6	10	5	Control	47	2.07941	181	right	right	1	60	1	32.4022
36	female	21.1	1	5	Control	435	2.9592	97	right	right	1	60	1	15.7895
36	female	21.1	2	5	Control	283	3.50246	84	right	left	0	60	1	5.31915
36	female	21.1	3	5	Control	223	3.13869	125	right	left	0	60	1	20.979
36	female	21.1	4	5	Control	155	3.22212	50	right	right	1	37	0	23.913
36	female	21.1	5	5	Control	240	3.05774	122	right	left	0	35	0	21.4704
36	female	21.1	6	5	Control	321	3.2267	80	right	right	1	15	0	6.33803
36	female	21.1	7	5	Control	349	4.01321	101	right	left	0	7	0	21.4286
36	female	21.1	8	5	Control	309	1.89195	62	right	right	1	5	0	11.8644
36	female	21.1	9	5	Control	334	1.82257	398	right	right	1	10	0	42.7673
36	female	21.1	10	5	Control	169	2.21231	116	right	right	1	7	0	9.65517
37	male	20.6	1	5	Control	169	2.6588	100	right	right	1	60	1	9.21659
37	male	20.6	2	5	Control	367	NA	26	right	left	0	60	1	13.2995
37	male	20.6	3	5	Control	361	2.41967	600	right	NA	NA	NA	NA	32.6389
37	male	20.6	4	5	Control	223	2.7258	224	right	left	0	60	1	15.8621
37	male	20.6	5	5	Control	166	1.8164	402	right	right	1	60	1	19.7588
37	male	20.6	6	5	Control	125	2.35338	244	right	left	0	60	1	20.1389
37	male	20.6	7	5	Control	232	1.42984	118	right	left	0	15	0	35.2941
37	male	20.6	8	5	Control	264	1.02784	244	right	left	0	60	1	9.02778
37	male	20.6	9	5	Control	357	2.38798	442	right	left	0	0	0	15.9292
37	male	20.6	10	5	Control	325	1.74115	480	right	right	1	34	0	25.1932
38	female	23.4	1	5	Control	89	4.03208	41	right	right	1	28	0	20.979
38	female	23.4	2	5	Control	111	3.59139	62	right	left	0	60	1	16.568
38	female	23.4	3	5	Control	144	4.79434	79	right	right	1	60	1	27.4788
38	female	23.4	4	5	Control	203	3.29666	142	right	right	1	16	0	21.4008
38	female	23.4	5	5	Control	480	3.32266	40	right	left	0	60	1	23.2876
38	female	23.4	6	5	Control	480	2.36591	19	right	left	0	60	1	69.0265
38	female	23.4	7	5	Control	150	2.78708	62	right	left	0	54	0	24.5033
38	female	23.4	8	5	Control	408	5.23064	45	right	right	1	60	1	39.1728
38	female	23.4	9	5	Control	155	3.66388	600	right	NA	NA	NA	NA	6.76692
38	female	23.4	10	5	Control	360	4.29929	10	right	right	1	60	1	61.1111
39	male	17.1419	1	5	Control	21	2.56863	75	right	left	0	60	1	26.5306
39	male	17.1419	2	5	Control	48	3.26225	17	right	right	1	60	1	20.7792
39	male	17.1419	3	5	Control	35	1.67311	236	right	right	1	60	1	4.79452
39	male	17.1419	4	5	Control	9	1.69685	61	right	left	0	60	1	6.99301
39	male	17.1419	5	5	Control	13	1.60233	75	right	left	0	60	1	30.4709
39	male	17.1419	6	5	Control	25	2.07448	185	right	right	1	60	1	11.336
39	male	17.1419	7	5	Control	51	2.15538	129	right	left	0	60	1	35.8621
39	male	17.1419	8	5	Control	1	1.45997	136	right	left	0	60	1	62.1053
39	male	17.1419	9	5	Control	17	1.79364	86	right	right	1	60	1	30.4347
39	male	17.1419	10	5	Control	13	2.66385	41	right	right	1	60	1	33.758
40	male	17.1419	1	5	Control	286	3.00972	62	right	left	0	60	1	6.03622
40	male	17.1419	2	5	Control	118	4.95299	52	right	right	1	60	1	20.5263
40	male	17.1419	3	5	Control	172	3.41636	36	right	left	0	33	0	16.9118
40	male	17.1419	4	5	Control	66	4.2159	80	right	left	0	60	1	22.9509
40	male	17.1419	5	5	Control	86	3.20011	118	right	left	0	60	1	21.3793
40	male	17.1419	6	5	Control	34	5.01363	66	right	right	1	54	0	29.1883
40	male	17.1419	7	5	Control	63	4.16502	134	right	left	0	41	0	20.6896
40	male	17.1419	8	5	Control	257	3.15114	15	right	left	0	60	1	32.1142
40	male	17.1419	9	5	Control	149	5.97662	60	right	right	1	60	1	31.1594
40	male	17.1419	10	5	Control	319	4.8179	27	right	left	0	60	1	36.508
41	male	16.4	1	8	Dim	151	3.1751	112	left	right	0	0	0	32.8571
41	male	16.4	2	8	Dim	253	2.7553	190	left	right	0	60	1	22.2973
41	male	16.4	3	8	Dim	42	2.50006	263	left	right	0	60	1	37.8641
41	male	16.4	4	8	Dim	31	2.1765	106	left	right	0	60	1	9.79021
41	male	16.4	5	8	Dim	27	3.31634	62	left	left	1	60	1	38.4058
41	male	16.4	6	8	Dim	30	2.51535	163	left	left	1	60	1	9.33852
41	male	16.4	7	8	Dim	41	2.48606	100	left	right	0	54	0	16.73
41	male	16.4	8	8	Dim	30	3.54357	82	left	right	0	21	0	19.3103
41	male	16.4	9	8	Dim	75	4.0165	96	left	right	0	25	0	20.2797
41	male	16.4	10	8	Dim	96	3.85821	12	left	right	0	60	1	26.2069
42	male	17.1419	1	8	Dim	118	1.87027	219	left	right	0	0	0	14.9623
42	male	17.1419	2	8	Dim	28	3.49994	348	left	left	1	60	1	21.831
42	male	17.1419	3	8	Dim	40	2.15983	203	left	left	1	60	1	12.6667
42	male	17.1419	4	8	Dim	48	2.50417	251	left	left	1	60	1	12.1212
42	male	17.1419	5	8	Dim	36	2.32272	132	left	left	1	60	1	17.6056
42	male	17.1419	6	8	Dim	30	1.47542	173	left	left	1	60	1	3.33333
42	male	17.1419	7	8	Dim	58	2.35091	165	left	right	0	60	1	12.0968
42	male	17.1419	8	8	Dim	13	2.34046	117	left	left	1	60	1	15.9664
42	male	17.1419	9	8	Dim	48	2.0521	148	left	left	1	60	1	18.1818
42	male	17.1419	10	8	Dim	48	2.05145	84	left	left	1	60	1	18.4549
43	male	18	1	8	Dim	6	5.19942	64	left	left	1	60	1	12.5787
43	male	18	2	8	Dim	11	3.59207	143	left	left	1	60	1	4.10959
43	male	18	3	8	Dim	13	2.58137	72	left	left	1	60	1	0
43	male	18	4	8	Dim	16	2.97852	92	left	right	0	60	1	7.23684
43	male	18	5	8	Dim	29	2.66664	68	left	right	0	60	1	4.82759
43	male	18	6	8	Dim	340	2.85536	15	left	right	0	60	1	4.8951
43	male	18	7	8	Dim	28	2.90308	107	left	right	0	60	1	7.63889
43	male	18	8	8	Dim	75	4.77151	41	left	right	0	60	1	11.1888
43	male	18	9	8	Dim	24	6.41673	56	left	right	0	60	1	15.873
43	male	18	10	8	Dim	55	4.70441	180	left	right	0	6	0	38.6862
46	female	23.6	1	8	Dim	62	6.81952	237	left	left	1	7	0	18.4931
46	female	23.6	2	8	Dim	44	2.94248	131	left	left	1	60	1	10.6796
46	female	23.6	3	8	Dim	22	3.74294	179	left	left	1	7	0	16.9015
46	female	23.6	4	8	Dim	87	3.59055	289	left	left	1	60	1	5.09165
46	female	23.6	5	8	Dim	25	3.42208	412	left	right	0	60	1	16.9014
46	female	23.6	6	8	Dim	265	2.91385	57	left	left	1	60	1	17.3536
46	female	23.6	7	8	Dim	174	3.59615	442	left	left	1	60	1	27.3973
46	female	23.6	8	8	Dim	243	2.81755	393	left	left	1	60	1	29.8611
46	female	23.6	9	8	Dim	89	3.36953	146	left	left	1	6	0	26.8966
46	female	23.6	10	8	Dim	87	3.10751	56	left	left	1	60	1	17.189
48	male	19.5	1	3	Bright	29	3.37008	175	right	right	1	60	1	21.831
48	male	19.5	2	3	Bright	53	2.64125	55	right	left	0	60	1	26.1905
48	male	19.5	3	3	Bright	10	4.47173	101	right	left	0	60	1	12.4555
48	male	19.5	4	3	Bright	7	3.16246	66	right	right	1	39	0	13.6364
48	male	19.5	5	3	Bright	11	3.51562	190	right	right	1	60	1	3.47222
48	male	19.5	6	3	Bright	17	3.05212	41	right	right	1	9	0	15.4762
48	male	19.5	7	3	Bright	20	1.96967	196	right	right	1	60	1	0
48	male	19.5	8	3	Bright	22	1.58068	140	right	right	1	60	1	5.6
48	male	19.5	9	3	Bright	17	3.38015	91	right	right	1	60	1	0
48	male	19.5	10	3	Bright	10	3.14104	80	right	right	1	60	1	16.0839
49	male	15.5	1	3	Bright	13	4.19049	143	right	left	0	60	1	11.6438
49	male	15.5	2	3	Bright	11	2.93788	45	right	right	1	60	1	7.22892
49	male	15.5	3	3	Bright	15	2.65358	59	right	left	0	60	1	14.966
49	male	15.5	4	3	Bright	12	4.27598	88	right	right	1	60	1	3.47223
49	male	15.5	5	3	Bright	13	3.35217	203	right	left	0	60	1	7
49	male	15.5	6	3	Bright	8	1.23002	92	right	right	1	60	1	1.98807
49	male	15.5	7	3	Bright	19	2.79166	113	right	right	1	60	1	10.4167
49	male	15.5	8	3	Bright	18	2.45371	129	right	right	1	60	1	2.94118
49	male	15.5	9	3	Bright	9	0.896476	243	right	right	1	60	1	7.63889
49	male	15.5	10	3	Bright	4	2.29696	76	right	right	1	60	1	3.44828
50	male	15.7	1	3	Bright	123	1.76782	102	right	right	1	60	1	19.5804
50	male	15.7	2	3	Bright	434	2.26114	104	right	left	0	60	1	2.73973
50	male	15.7	3	3	Bright	61	2.14457	217	right	left	0	60	1	1.37931
50	male	15.7	4	3	Bright	117	1.30218	29	right	left	0	53	0	23.7673
50	male	15.7	5	3	Bright	244	0.73694	72	right	right	1	53	0	16.9014
50	male	15.7	6	3	Bright	52	1.59516	237	right	left	0	60	1	19.863
50	male	15.7	7	3	Bright	59	1.02284	49	right	left	0	60	1	46.5753
50	male	15.7	8	3	Bright	480	1.12339	87	right	right	1	60	1	28.0822
50	male	15.7	9	3	Bright	480	0.982283	106	right	left	0	60	1	31.0811
50	male	15.7	10	3	Bright	83	1.97642	142	right	left	0	60	1	17.7952
51	male	15.4	1	3	Bright	39	1.83898	66	right	right	1	60	1	29.6512
51	male	15.4	2	3	Bright	13	1.57875	113	right	right	1	44	0	9.02778
51	male	15.4	3	3	Bright	18	1.17906	125	right	right	1	60	1	14.2857
51	male	15.4	4	3	Bright	2	1.62175	471	right	right	1	60	1	0
51	male	15.4	5	3	Bright	12	1.00743	426	right	right	1	60	1	1.76056
51	male	15.4	6	3	Bright	5	1.40482	69	right	right	1	60	1	17.3954
51	male	15.4	7	3	Bright	17	1.26504	371	right	left	0	0	0	10.9589
51	male	15.4	8	3	Bright	5	1.32653	527	right	left	0	0	0	0
51	male	15.4	9	3	Bright	59	0.740376	538	right	right	1	60	1	11.2676
51	male	15.4	10	3	Bright	7	1.48122	287	right	right	1	8	0	35.6436
52	male	19.9	1	3	Bright	92	1.16107	51	right	right	1	31	0	23.2558
52	male	19.9	2	3	Bright	4	1.32355	194	right	right	1	60	1	26.4151
52	male	19.9	3	3	Bright	8	1.2475	285	right	right	1	60	1	4.82758
52	male	19.9	4	3	Bright	44	2.23209	137	right	left	0	0	0	9.91501
52	male	19.9	5	3	Bright	32	1.35394	183	right	left	0	33	0	0
52	male	19.9	6	3	Bright	11	0.911479	57	right	right	1	20	0	13.2867
52	male	19.9	7	3	Bright	5	1.04056	245	right	right	1	59	0	4.60705
52	male	19.9	8	3	Bright	19	1.4905	104	right	left	0	22	0	19.1693
52	male	19.9	9	3	Bright	10	2.42215	387	right	right	1	60	1	0
52	male	19.9	10	3	Bright	18	1.71325	216	right	left	0	0	0	4.86111
53	female	27.1	1	3	Bright	58	1.56577	15	right	right	1	32	0	10
53	female	27.1	2	3	Bright	32	2.5353	77	right	right	1	60	1	3.47222
53	female	27.1	3	3	Bright	11	2.86917	93	right	right	1	8	0	19.863
53	female	27.1	4	3	Bright	15	4.20579	156	right	right	1	28	0	9.0164
53	female	27.1	5	3	Bright	23	2.31599	68	right	right	1	60	1	11.9718
53	female	27.1	6	3	Bright	8	4.79921	142	right	right	1	29	0	12.7919
53	female	27.1	7	3	Bright	12	3.87557	102	right	right	1	60	1	10.084
53	female	27.1	8	3	Bright	26	3.16824	84	right	right	1	60	1	14.3836
53	female	27.1	9	3	Bright	14	2.78204	64	right	right	1	6	0	12.5
53	female	27.1	10	3	Bright	42	3.09139	41	right	left	0	60	1	46.9484
54	female	22.5	1	3	Bright	17	1.81462	56	right	right	1	60	1	8.83813
54	female	22.5	2	3	Bright	6	2.36662	83	right	right	1	54	0	1.6129
54	female	22.5	3	3	Bright	13	4.7052	20	right	right	1	60	1	5.40541
54	female	22.5	4	3	Bright	14	2.13891	17	right	right	1	60	1	17.6471
54	female	22.5	5	3	Bright	12	2.8502	34	right	right	1	60	1	11.9565
54	female	22.5	6	3	Bright	9	3.58411	16	right	right	1	23	0	19.0476
54	female	22.5	7	3	Bright	8	2.78885	15	right	right	1	60	1	16.2162
54	female	22.5	8	3	Bright	3	2.86054	46	right	right	1	56	0	1.42276
54	female	22.5	9	3	Bright	4	2.64005	63	right	right	1	39	0	8.63039
54	female	22.5	10	3	Bright	14	4.29835	62	right	right	1	22	0	19.0114
55	female	21.5	1	3	Bright	53	2.96819	79	right	right	1	45	0	7.53425
55	female	21.5	2	3	Bright	30	2.22955	34	right	right	1	31	0	35.4839
55	female	21.5	3	3	Bright	67	1.98237	5	right	left	0	60	1	13.2867
55	female	21.5	4	3	Bright	26	2.14577	30	right	right	1	60	1	18.4615
55	female	21.5	5	3	Bright	20	1.72464	31	right	left	0	17	0	15.1724
55	female	21.5	6	3	Bright	26	1.71868	21	right	right	1	60	1	17.9487
55	female	21.5	7	3	Bright	8	2.22324	40	right	left	0	9	0	39.8148
55	female	21.5	8	3	Bright	16	2.73942	72	right	left	0	23	0	15.8879
55	female	21.5	9	3	Bright	26	2.67582	43	right	left	0	60	1	32.6241
55	female	21.5	10	3	Bright	14	2.98966	45	right	right	1	23	0	10.7784
56	female	29.7	1	6	Control	45	2.444	73	left	right	0	49	0	24.5714
56	female	29.7	2	6	Control	32	3.94721	73	left	left	1	60	1	33.3333
56	female	29.7	3	6	Control	98	4.39922	224	left	right	0	60	1	20.5282
56	female	29.7	4	6	Control	180	2.15332	168	left	left	1	60	1	17.4825
56	female	29.7	5	6	Control	109	1.23755	131	left	left	1	29	0	10.3004
56	female	29.7	6	6	Control	108	1.97107	81	left	right	0	55	0	11.8902
56	female	29.7	7	6	Control	49	1.92545	109	left	right	0	60	1	1.85185
56	female	29.7	8	6	Control	123	1.59149	239	left	right	0	60	1	0
56	female	29.7	9	6	Control	415	1.98361	67	left	right	0	60	1	28.3186
56	female	29.7	10	6	Control	258	2.37511	191	left	right	0	60	1	12.8713
57	male	13.1	1	6	Control	58	2.84121	127	left	left	1	60	1	13.1579
57	male	13.1	2	6	Control	133	3.19612	236	left	left	1	60	1	13.6667
57	male	13.1	3	6	Control	58	2.40497	189	left	left	1	60	1	15.0794
57	male	13.1	4	6	Control	33	2.20692	137	left	right	0	60	1	23.4483
57	male	13.1	5	6	Control	91	2.54593	79	left	right	0	60	1	14.0335
57	male	13.1	6	6	Control	56	1.93183	71	left	right	0	60	1	24.2603
57	male	13.1	7	6	Control	40	2.34131	178	left	left	1	36	0	22.3776
57	male	13.1	8	6	Control	132	2.48794	21	left	right	0	60	1	11.8056
57	male	13.1	9	6	Control	71	2.29138	168	left	left	1	60	1	21.3007
57	male	13.1	10	6	Control	26	2.40278	103	left	right	0	60	1	10.274
58	male	16.8	1	6	Control	421	1.75533	21	left	right	0	6	0	51.5873
58	male	16.8	2	6	Control	406	NA	69	left	left	1	6	0	20.5703
58	male	16.8	3	6	Control	480	3.68934	129	left	right	0	3	0	41.4966
58	male	16.8	4	6	Control	480	2.32124	600	left	NA	NA	NA	NA	78.2952
58	male	16.8	5	6	Control	31	2.21961	108	left	left	1	2	0	34.2155
58	male	16.8	6	6	Control	270	1.61042	90	left	right	0	60	1	49.6503
58	male	16.8	7	6	Control	471	2.15566	223	left	left	1	2	0	18.0608
58	male	16.8	8	6	Control	90	2.13931	61	left	left	1	2	0	38.4615
58	male	16.8	9	6	Control	415	2.88181	281	left	right	0	0	0	35.6164
58	male	16.8	10	6	Control	41	3.44625	70	left	right	0	0	0	39.0411
61	female	25.2	1	6	Control	255	1.41027	63	left	left	1	60	1	36.4457
61	female	25.2	2	6	Control	126	4.11177	70	left	right	0	60	1	10.9589
61	female	25.2	3	6	Control	236	2.49728	65	left	right	0	18	0	10.9145
61	female	25.2	4	6	Control	236	2.72137	28	left	left	1	32	0	14.2857
61	female	25.2	5	6	Control	364	3.89212	50	left	left	1	60	1	23.0769
61	female	25.2	6	6	Control	255	4.4761	371	left	left	1	60	1	9.58904
61	female	25.2	7	6	Control	475	4.60352	11	left	right	0	60	1	40.0646
61	female	25.2	8	6	Control	393	2.56938	109	left	left	1	60	1	20.1388
61	female	25.2	9	6	Control	212	3.86995	26	left	right	0	32	0	45.5173
61	female	25.2	10	6	Control	474	4.66329	33	left	right	0	60	1	38
62	female	23.5	1	6	Control	67	4.08347	107	left	left	1	3	0	8.27586
62	female	23.5	2	6	Control	343	3.56736	100	left	left	1	60	1	36.508
62	female	23.5	3	6	Control	386	4.70453	42	left	right	0	60	1	27.2727
62	female	23.5	4	6	Control	216	4.30794	18	left	right	0	26	0	40.1869
62	female	23.5	5	6	Control	273	3.22399	241	left	right	0	60	1	8.27586
62	female	23.5	6	6	Control	347	3.16375	129	left	left	1	26	0	4.16667
62	female	23.5	7	6	Control	480	2.91907	77	left	left	1	27	0	62.6113
62	female	23.5	8	6	Control	374	3.48963	15	left	right	0	39	0	44.0559
62	female	23.5	9	6	Control	376	4.12859	13	left	right	0	34	0	58.3893
62	female	23.5	10	6	Control	480	2.28287	10	left	right	0	15	0	76.0416
63	female	24	1	6	Control	4	4.60765	24	left	right	0	60	1	35.461
63	female	24	2	6	Control	10	4.92241	100	left	right	0	60	1	12.5
63	female	24	3	6	Control	5	3.20739	90	left	right	0	60	1	10.5263
63	female	24	4	6	Control	6	3.50816	10	left	left	1	60	1	25.9259
63	female	24	5	6	Control	9	3.01594	142	left	left	1	60	1	8.27586
63	female	24	6	6	Control	4	2.25467	37	left	left	1	60	1	7.74648
63	female	24	7	6	Control	21	2.16889	138	left	right	0	60	1	25.8503
63	female	24	8	6	Control	3	1.17968	24	left	right	0	60	1	41.2587
63	female	24	9	6	Control	4	2.84164	18	left	right	0	60	1	8.53659
63	female	24	10	6	Control	5	3.29854	54	left	right	0	41	0	3.73444
64	male	18.3	1	9	Dim	360	2.85115	85	right	right	1	26	0	19.0223
64	male	18.3	2	9	Dim	168	3.18671	150	right	right	1	60	1	16.7832
64	male	18.3	3	9	Dim	275	1.57762	278	right	right	1	60	1	16.1972
64	male	18.3	4	9	Dim	344	2.55875	45	right	right	1	60	1	25.2336
64	male	18.3	5	9	Dim	339	2.62011	20	right	right	1	60	1	20.9677
64	male	18.3	6	9	Dim	356	NA	11	right	right	1	60	1	33.3333
64	male	18.3	7	9	Dim	238	2.71177	30	right	right	1	60	1	21.9178
64	male	18.3	8	9	Dim	81	1.37101	76	right	left	0	51	0	15.1724
64	male	18.3	9	9	Dim	225	2.60586	98	right	left	0	60	1	20
64	male	18.3	10	9	Dim	182	1.81463	126	right	left	0	37	0	21.4766
65	male	18.3	1	9	Dim	372	2.03168	97	right	right	1	60	1	11.4894
65	male	18.3	2	9	Dim	269	2.63174	61	right	right	1	60	1	12.4138
65	male	18.3	3	9	Dim	480	2.23492	63	right	right	1	44	0	61.0811
65	male	18.3	4	9	Dim	428	4.12473	46	right	right	1	60	1	36.6121
65	male	18.3	5	9	Dim	242	0.521803	60	right	right	1	60	1	25.6881
65	male	18.3	6	9	Dim	389	4.25143	34	right	right	1	44	0	40.0329
65	male	18.3	7	9	Dim	369	4.84804	40	right	left	0	60	1	33.7302
65	male	18.3	8	9	Dim	366	3.96452	15	right	right	1	60	1	42.9577
65	male	18.3	9	9	Dim	3	3.56134	87	right	left	0	11	0	28.3333
65	male	18.3	10	9	Dim	378	4.21499	34	right	right	1	60	1	46.6667
66	female	23.3	1	9	Dim	379	NA	91	right	left	0	60	1	38.4106
66	female	23.3	2	9	Dim	339	1.82853	48	right	right	1	60	1	13.3333
66	female	23.3	3	9	Dim	210	3.51482	600	right	NA	NA	NA	NA	12.1622
66	female	23.3	4	9	Dim	367	3.02695	14	right	left	0	60	1	67.9054
66	female	23.3	5	9	Dim	350	3.71053	600	right	NA	NA	NA	NA	51.8519
66	female	23.3	6	9	Dim	379	0.872611	600	right	NA	NA	NA	NA	64.8829
66	female	23.3	7	9	Dim	480	0.921514	60	right	left	0	37	0	NA
66	female	23.3	8	9	Dim	480	3.46241	72	right	right	1	60	1	89.8148
66	female	23.3	9	9	Dim	431	0.118198	600	right	NA	NA	NA	NA	99.1202
66	female	23.3	10	9	Dim	446	0.961475	58	right	left	0	18	0	56.8493
67	male	19.6	1	9	Dim	31	2.58258	72	right	left	0	60	1	4.52128
67	male	19.6	2	9	Dim	44	4.30598	89	right	right	1	60	1	29.3907
67	male	19.6	3	9	Dim	28	3.36736	108	right	right	1	60	1	20.979
67	male	19.6	4	9	Dim	13	3.72872	72	right	left	0	60	1	9.73783
67	male	19.6	5	9	Dim	72	2.17919	78	right	right	1	60	1	22.3776
67	male	19.6	6	9	Dim	32	1.9144	114	right	left	0	51	0	18.6207
67	male	19.6	7	9	Dim	9	3.14893	90	right	right	1	28	0	19.1305
67	male	19.6	8	9	Dim	13	1.87025	21	right	right	1	16	0	7.62712
67	male	19.6	9	9	Dim	10	2.48494	199	right	right	1	60	1	13.1034
67	male	19.6	10	9	Dim	20	2.16205	96	right	right	1	9	0	10
68	male	15.9	1	9	Dim	32	4.148	72	right	right	1	60	1	11.0345
68	male	15.9	2	9	Dim	4	3.33174	40	right	left	0	60	1	18.6992
68	male	15.9	3	9	Dim	6	2.79678	65	right	left	0	60	1	4.7619
68	male	15.9	4	9	Dim	4	3.20882	127	right	right	1	60	1	6.89655
68	male	15.9	5	9	Dim	3	2.48488	164	right	left	0	60	1	6.25
68	male	15.9	6	9	Dim	1	4.28259	102	right	right	1	60	1	36.7277
68	male	15.9	7	9	Dim	6	3.54636	83	right	left	0	12	0	19.3103
68	male	15.9	8	9	Dim	1	3.64945	49	right	left	0	35	0	39.7516
68	male	15.9	9	9	Dim	372	3.99333	29	right	right	1	60	1	21.123
68	male	15.9	10	9	Dim	8	2.02475	47	right	left	0	52	0	43.0357
69	female	23.4	1	9	Dim	165	5.02337	56	right	left	0	60	1	28.3018
69	female	23.4	2	9	Dim	66	4.90866	21	right	left	0	60	1	31.7241
69	female	23.4	3	9	Dim	162	5.17467	76	right	right	1	60	1	33.6283
69	female	23.4	4	9	Dim	48	7.20877	34	right	left	0	60	1	37.4046
69	female	23.4	5	9	Dim	32	5.61198	175	right	right	1	60	1	26.3158
69	female	23.4	6	9	Dim	50	4.36242	9	right	right	1	52	0	45.7143
69	female	23.4	7	9	Dim	28	4.86397	14	right	right	1	60	1	30.4348
69	female	23.4	8	9	Dim	19	5.23062	44	right	right	1	60	1	18.7256
69	female	23.4	9	9	Dim	16	3.58176	41	right	right	1	60	1	3.27869
69	female	23.4	10	9	Dim	24	3.19048	33	right	left	0	60	1	40.5622
70	male	15	1	9	Dim	36	1.72386	95	right	right	1	47	0	0
70	male	15	2	9	Dim	10	2.6161	33	right	left	0	60	1	3.42466
70	male	15	3	9	Dim	9	2.79684	79	right	left	0	33	0	10.1322
70	male	15	4	9	Dim	10	1.56868	28	right	right	1	19	0	4.87421
70	male	15	5	9	Dim	8	1.72912	26	right	right	1	60	1	12.6761
70	male	15	6	9	Dim	9	1.97085	26	right	right	1	50	0	24.2424
70	male	15	7	9	Dim	23	3.05572	68	right	right	1	60	1	17.8571
70	male	15	8	9	Dim	4	2.74044	230	right	right	1	60	1	8.49421
70	male	15	9	9	Dim	17	3.2759	267	right	left	0	60	1	17.301
70	male	15	10	9	Dim	14	3.30073	57	right	right	1	16	0	36.0927
